# Supplementary material for: Contribution of Wastewater Irrigation to Soil Transmitted Helminths Infection among Vegetable Farmers in Kumasi, Ghana
Source: PLoS Negl Trop Dis. 2016 Dec 6;10(12):e0005161. doi: 10.1371/journal.pntd.0005161 (PMC5140065; doi:10.1371/journal.pntd.0005161)
Supplement: S1 Data Tables — (XLSX) [file pntd.0005161.s003.xlsx]

## Sheet: Conc. of STHS in water and soil
CONCENTRATION OF ASCARIS AND HOOKWORM FOR EACH SAMPLE TAKEN DURING THE WET AND DRY SEASONS.
SOIL								WATER
DRY SEASON			WET SEASON				DRY SEASON			WET SEASON
Ascaris	Hookworm		Ascaris	Hookworm			Ascaris	Hookworm		Ascaris	Hookworm
4	0		4	0			4	2		4	2
3	0		12	0			2	0		2	0
2	0		4	0			4	2		4	0
2	1		4	1			1	1		1	1
3	2		6	2			3	2		3	1
5	1		10	1			3	2		3	2
1	0		2	0			3	1		3	1
0	0		0	0			2	0		2	0
2	0		4	0			0	1		0	1
2	1		4	1			1	0		1	0
3	1		6	1			3	4		3	0
2	2		1	2			3	1		2	3
0	2		0	0			1	0		0	0
0	0		3	0			0	0		4	2
4	1		0	0			11	8		7	3
0	0		2	1			5	3		3	0
0	0		0	0			0	0		2	1
2	0		0	4			4	2		0	0
1	1		4	2			0	0		2	0
1	1		6	0			0	1		4	0
1	1		2	7			0	1		5	0
0	1		2	1			2	0		0	0
0	0		2	1			4	2		0	1
3	0		2	1			0	1		1	1
0	2		0	1			0	0		2	0
4	0		0	0			3	1		4	2
1	0		4	0			4	1		3	0
0	0		0	3			0	0		4	1
2	0		3	2			2	1		5	0
1	0		0	5			2	0		0	0
3	1		3	2			3	2		2	0
1	2		4	1			2	0		3	2
0	0		4	1			3	1		0	0
5	4		2	0			3	2		4	0
1	3		0	4			0	0		2	0
0	0		0	0			0	0		0	0
3	2		4	0			2	0		2	1
2	0		2	0			1	0		2	0
1	1		6	1			1	1		3	0
0	1		2	2			1	0		2	0
2	1		0	0			0	0		2	2
3	0		2	0			2	0		1	0
0	1		3	0			0	0		2	0
5	0		0	5			2	0		3	1
0	0		0	2			5	3		0	0
1	0		0	2			3	1		1	0
0	0		0	6			0	0		2	0
3	0		2	0			3	0		3	0
4	2		6	2			2	1		2	0
5	0		4	0			3	2		1	0
8	3		2	1			3	1		1	1
1	1		0	1			0	1		1	0
4	2		4	1			1	0		0	0
5	2		3	2			2	0		3	0
0	0		1	0			6	4		2	0
0	0		0	3			0	0		2	1
0	0		3	0			0	0		3	0
2	1		3	1			2	2		4	0
6	3		3	0			0	0		0	0
4	2		3	0			3	5		0	1
5	2		2	0			3	0		1	0
2	1		0	1			2	1		2	0
3	0		2	0			7	4		3	0
4	1		3	1			0	0		4	0
2	0		2	1			0	4		0	0
2	0		0	0			1	2		2	1
3	0		3	0			1	2		4	0
2	0		2	0			1	0		0	2
5	3		3	2			4	2		1	0
4	1		2	0			3	1		0	0
3	3		4	0			2	3		3	1
			2	3						2	0
			3	0						5	0
			2	0						3	0
			2	1						0	1
			4	1						1	0
			4	0						2	0
			0	3						2	0
			3	0						0	0
			2	1						3	1
			2	3						2	0
			0	4						3	0
			0	3						4	0
			3	2						1	2
			6	0						2	0
			7	3						0	0
			5	2						4	0
			8	2						3	1
			10	2						3	0
			4	1						2	1
			4	2						2	1
			6	3						3	0
			2	1						2	0
			5	2						0	0
			3	1						2	1
			5	2						3	0
			0	4						1	0
			0	0						4	1
			5	3						5	0
			2	1						0	0
			6	1						4	2
			0	2						2	0
			3	0						1	1
			8	1						4	0
			4	1						2	0
			3	1						0	0
			3	1						2	0

## Sheet: CONC. OF STHs in stool of farme
CONCENTRATION OF ASCARIS AND HOOKWORM IN STOOL OF FARMERS
STOOL RESULTS FARMERS WET SEASON												STOOL RESULTS FARMERS DRY SEASON
SAMPLE ID:											SAMPLE ID:
	Ascaris	Hookworm										Ascaris	Hookworm
PS/001	0	0									PS/001	0	0
PS/001	0	0									PS/001(2)	0	0
PS/001	0	0									PS/001(3)	0	0
PS/002	0	0									PS/002	0	0
PS/002	0	0									PS/003(1)	0	0
PS/002	0	0									PS/003(2)	0	0
PS/003	9	2									PS/004	0	0
PS/003	0	14									PS/005	0	0
PS/004	0	0									PS/006(1)	0	0
PS/005	0	6									PS/006(2)	5	0
PS/006	34	0									PS/006(3)	8	0
PS/006	8	0									PS/007(1)	0	0
PS/006	0	24									PS/007(2)	0	0
PS/007	0	6									PS/008(1)	0	0
PS/007	0	0									PS/008(2)	0	0
PS/008	0	60									PS/009	0	0
PS/008	0	0									PS/010(1)	0	0
PS/010	106	6									PS/010(2)	0	0
PS/010	0	12									PS/010(3)	0	0
PS/010	0	0									PS/011	0	0
PS/011	7	0									PS/012	0	0
PS/012	0	25									PS/013(1)	38	0
PS/013	124	5									PS/013(2)	0	0
PS/013	0	0									PS/013(3)	0	0
PS/013	7	0									PS/013(4)	0	0
PS/013	0	9									PS/013(5)	0	0
PS/013	0	0									PS/013(6)	0	0
PS/013	0	0									PS/013(7)	0	0
PS/013	0	0									PS/014	76	7
PS/014	202	0									PS/015	0	0
PS/014	0	0									PS/016	9	0
PS/014	0	0									PS/017	0	0
PS/015	0	0									PS/018	0	0
PS/016	0	0									PS/019	0	0
PS/016	0	0									GY/001(1)	0	0
PS/016	0	0									GY/001(2)	0	0
PS/017	0	0									GY/001(3)	0	0
PS/018	28	0									GY/002(1)	0	8
PS/019	0	0									GY/002(2)	0	0
GY/001	8	0									GY/002(3)	0	0
GY/001	0	0									GY/002(4)	0	0
GY/001	0	0									GY/002(5)	0	0
GY/002	0	0									GY/002(6)	0	0
GY/002	0	0									GY/003(1)	0	0
GY/002	9	0									GY/003(2)	0	0
GY/002	36	0									GY/003(3)	0	0
GY/002	0	0									GY/003(4)	0	0
GY/002	0	0									GY/004	0	0
GY/003	59	8									GY/005	0	0
GY/003	0	0									GY/006	0	0
GY/003	0	9									GY/007(1)	21	0
GY/003	0	0									GY/007(2)	0	0
GY/003	0	0									GY/007(3)	0	0
GY/004	0	0									GY/007(4)	0	0
GY/004	0	0									GY/007(5)	0	0
GY/005	0	0									GY/008(1)	0	0
GY/005	0	0									GY/008(2)	0	0
GY/006	9	0									GY/008(3)	0	0
GY/007	0	0									GY/008(4)	0	0
GY/007	0	0									GY/008(5)	0	0
GY/007	0	0									GY/008(6)	0	0
GY/007	0	0									AY/001	0	0
GY/007	0	0									AY/002	0	0
GY/008	0	48									AY/003	0	0
GY/008	6	0									AY/004	0	0
GY/008	0	0									AY/005	0	0
GY/008	0	0									AY/006	0	0
GY/008	0	0									AY/007(1)	0	0
GY/008	0	0									AY/007(2)	0	0
AY/001	0	0									AY/007(3)	0	0
AY/002	0	0									AY/007(4)	0	0
AY/002	0	0									AY/007(5)	0	0
AY/002	0	0									AY/007(6)	0	0
AY/002	0	0									AY/008	0	0
AY/003	0	0									AY/009	0	4
AY/004	0	0									AY/010	0	0
AY/004	0	0									AY/011	0	0
AY/004	0	0									AY/012	0	0
AY/004	0	0									AY/013	0	0
AY/005	9	0									AY/014	0	0
AY/006	0	0									AY/015(1)	0	0
AY/007	57	6									AY/015(2)	0	0
AY/007	0	0									AY/015(3)	0	0
AY/007	0	7									AY/016	0	0
AY/007	0	0									AY/017	124	0
AY/007	0	0									AY/018	0	0
AY/007	0	0									AY/019(1)	0	0
AY/008	0	0									AY/019(2)	3	0
AY/009	223	0									AY/019(3)	0	0
AY/009	0	0									AY/020	4	4
AY/009	0	0									AP/001	0	0
AY/010	0	0									AP/002	0	0
AY/010	0	0									AP/003(1)	0	0
AY/011	9	0									AP/003(2)	0	0
AY/011	0	0									AP/003(3)	0	0
AY/011	0	0									AP/004	0	0
AY/012	0	0									AP/005	0	0
AY/013	0	0									AP/006(1)	0	0
AY/013	69	0									AP/006(2)	6	0
AY/013	0	0									AP/007	0	0
AY/013	0	0									AP/008	7	0
AY/014	0	0									AP/009(1)	5	20
AY/015	0	0									AP/009(2)	0	0
AY/015	0	0									AP/009(3)	0	0
AY/015	0	0									AP/009(4)	0	0
AY/016	0	0									KNT/001	0	0
AY/017	0	0									KNT/002	0	0
AY/018	0	0									KNT/003	0	0
AY/019	0	0									KNT/004	0	0
AY/019	0	0									KNT/005	0	0
AY/019	0	0									KNT/007(1)	0	0
AY/020	9	0									KNT/007(2)	0	0
AP/001	0	0									KNT/008	0	5
AP/002	0	0									KNT/009	0	0
AP/003	57	0									KNT/010	7	0
AP/003	0	0									RM/001(1)	5	0
AP/003	0	0									RM/001(2)	0	0
AP/004	0	0									RM/002	0	0
AP/005	0	0									RM/003	0	0
AP/006	0	84									RM/004	0	0
AP/006	0	0									RM/005	0	0
AP/007	0	0									RM/006	0	0
AP/008	0	0									RM/007	0	0
AP/009	0	8									Geo/001	0	0
AP/009	0	0									NM/001	0	0
AP/009	0	0									NM/002	0	0
AP/009	0	0
KNT/001	0	0
KNT/002	0	0
KNT/002	0	0
KNT/002	0	0
KNT/003	54	0
KNT/004	0	0
KNT/005	0	0
KNT/007	4	0
KNT/007	0	0
KNT/008	0	0
KNT/009	0	0
KNT/009	0	0
KNT/009	0	0
KNT/010	0	0
RM/001	36	0
RM/001	0	0
RM/002	0	6
RM/002	0	0
RM/002	0	0
RM/002	0	0
RM/003	0	0
RM/004	0	0
RM/004	0	0
RM/005	0	0
RM/005	0	0
RM/005	0	0
RM/006	0	24
RM/007	0	0
Geo/001	0	0
Geo/001	0	0
Geo/001	0	0
NM/001	0	0
NM/002	68	8

## Sheet: Conc. of STHs in control group
CONCENTRATION OF ASCARIS AND HOOKWORM IN STOOL OF NON-FARMERS
STOOL RESULTS FOR CONTROL GROUP. WET SEASON						STOOL RESULTS FOR CONTROL GROUP. DRY SEASON
Sample ID	Ascaris eggs/g	Hookworm eggs/g				Sample ID	Ascaris eggs/g	Hookworm eggs/g
NF-1	0	0				NF-1	0	0
NF-2	0	0				NF-2	0	0
NF-3	0	0				NF-3	0	0
NF-4(1)	0	0				NF-4	0	0
NF-4(2)	0	0				NF-4	0	0
NF-5(1)	69	0				NF-5	0	0
NF-5(2)	0	0				NF-5	59	0
NF-5(3)	0	0				NF-5	0	0
NF-6(1)	0	0				NF-6	0	0
NF-6(2)	112	9				NF-6	0	0
NF-6(3)	8	0				NF-6	0	0
NF-6(4)	0	0				NF-6	0	0
NF-6(5)	0	0				NF-6	0	15
NF-6(6)	0	0				NF-6	0	0
NF-7(1)	0	0				NF-7	0	0
NF-7(2)	0	0				NF-7	0	0
NF-7(3)	0	0				NF-7	0	0
NF-8	0	0				NF-8	0	0
NF-9(1)	0	0				NF-9	0	0
NF-9(2)	0	0				NF-9	0	0
NF-10	0	0				NF-10	0	38
NF-11	0	0				NF-11	0	0
NF-12	0	0				NF-12	0	0
NF-13(1)	0	0				NF-13	0	0
NF-13(2)	0	0				NF-13	0	0
NF-13(3)	0	0				NF-13	19	0
NF-14(1)	0	0				NF-14	0	0
NF-14(2)	0	0				NF-14	0	0
NF-14(3)	0	0				NF-14	0	0
NF-15(1)	0	0				NF-15	0	0
NF-15(2)	0	0				NF-15	0	0
NF-15(3)	0	0				NF-15	0	0
NF-16(1)	0	0				NF-16	0	0
NF-16(2)	0	0				NF-16	0	0
NF-16(3)	0	0				NF-16	0	0
NF-17(1)	0	0				NF-17	0	0
NF-18(2)	0	0				NF-18	0	0
NF-19(1)	0	0				NF-19	0	0
NF-19(2)	0	0				NF-19	0	0
NF-19(3)	0	0				NF-19	0	0
NF-20(1)	0	0				NF-20	0	0
NF-20(2)	0	0				NF-20	0	0
NF-20(3)	0	0				NF-20	0	0
NF-21(1)	0	0				NF-21	0	57
NF-21(2)	0	0				NF-21	0	0
NF-22(1)	9	0				NF-22	68	0
NF-22(2)	0	0				NF-22	0	0
NF-23(1)	0	0				NF-23	0	0
NF-23(2)	8	0				NF-23	0	0
NF-23(3)	57	0				NF-23	0	0
NF-24	0	0				NF-24	0	0
NF-25	0	0				NF-25	0	0
NF-26	0	0
NF-27	0	0
NF-28(1)	0	0
NF-28(2)	0	0
NF-29(1)	0	0
NF-29(2)	0	0
NF-29(3)	0	0
NF-30(1)	0	0
NF-30(2)	0	0
NF-30(3)	0	0
NF-30(4)	0	0
NF-30(5)	0	0
NF-30(6)	0	0
NF-31(1)	0	0
NF-31(2)	0	0
NF-31(3)	0	0
NF-32	0	0
NF-33(1)	0	0
NF-33(2)	0	0
NF-34	0	0
NF-35	0	0
NF-36	0	0
NF-37(1)	0	0
NF-37(2)	0	0
NF-37(3)	0	0
NF-38(1)	0	0
NF-38(2)	0	0
NF-38(3)	0	0
NF-39(1)	0	0
NF-39(2)	0	0
NF-39(3)	0	0
NF-40(1)	0	0
NF-40(2)	0	0
NF-40(3)	0	0
NF-41(1)	0	0
NF-41(2)	0	0
NF-42(1)	0	0
NF-42(2)	0	0
NF-43(3)	0	0
NF-44(1)	0	0
NF-44(2)	0	0
NF-44(3)	0	54
NF-45(1)	0	0
NF-46(2)	0	0
NF-47	0	0
NF-48(1)	0	0
NF-48(2)	0	0
NF-49	0	0
